# Supplementary material for: Heparin induces α-synuclein to form new fibril polymorphs with attenuated neuropathology
Source: Nat Commun. 2022 Jul 22;13:4226. doi: 10.1038/s41467-022-31790-7 (PMC9307803; doi:10.1038/s41467-022-31790-7)
Supplement: Supplementary file 3 — Source Data [file 41467_2022_31790_MOESM3_ESM.xlsx]

## Sheet: Figure 1A
Figure 1A. ThT kinetic assay for α-syn aggregation in the presence of a gradient concentration of heparin.
Data of ThT kinetic assay:
Time (h)	α-Syn					α-Syn + 2.344 μg/ml heparin					α-Syn + 9.375 μg/ml heparin					α-Syn + 37.5 μg/ml heparin					α-Syn + 150 μg/ml heparin					α-Syn + 600 μg/ml heparin
0	21	22	21	20	22	24	25	19	21	23	23	19	23	30	32	20	20	19	20	21	20	23	24	16	24	23	24	25	22	20
2.33333	26	18	21	21	21	21	21	20	18	19	19	21	21	20	22	20	23	17	20	19	18	20	22	20	22	19	20	20	21	22
4.66667	21	18	19	20	18	22	20	20	21	21	20	22	19	22	19	17	19	21	17	22	19	20	22	19	20	20	21	21	22	22
5.13333	18	18	19	21	17	20	19	18	22	19	17	21	19	20	20	20	21	19	17	22	18	18	19	20	19	24	19	21	20	21
5.83333	23	21	20	19	21	21	21	20	21	21	20	19	21	21	22	18	21	21	23	20	20	19	20	18	20	23	23	27	23	18
6.3	20	21	19	19	19	20	22	17	20	21	18	23	19	19	21	21	21	18	22	19	19	19	20	20	15	25	27	29	24	21
6.76667	20	18	19	20	19	19	21	18	20	20	19	20	17	21	22	18	20	21	20	21	22	21	18	19	18	32	31	33	29	23
8.16667	21	19	23	18	20	21	20	17	20	20	25	23	23	21	21	20	21	19	22	21	34	31	25	26	24	46	46	59	46	38
10.5	23	18	20	18	19	19	25	20	19	21	40	35	36	32	22	30	30	32	42	41	89	55	58	53	60	108	108	143	114	118
12.8333	22	21	21	21	16	26	39	25	35	25	77	72	79	74	30	56	59	64	81	93	161	121	115	111	134	183	181	222	190	207
15.1667	24	23	32	28	25	48	74	56	68	39	117	111	125	120	58	89	90	114	140	149	220	191	181	195	202	228	238	270	241	264
17.5	30	27	39	38	34	81	87	81	88	64	140	133	150	146	98	134	129	157	168	220	257	236	226	242	244	265	275	301	281	312
19.8333	38	33	47	44	42	94	93	89	96	85	160	151	173	170	142	169	167	234	204	256	293	279	298	284	284	292	311	337	326	359
22.1667	42	46	57	54	51	98	94	88	97	89	169	165	183	179	169	196	191	255	223	279	310	300	322	308	303	311	330	355	347	379
24.5	50	52	66	66	62	102	99	96	100	94	175	205	191	191	191	220	210	279	242	299	333	355	346	339	331	330	356	379	370	409
26.8333	57	59	74	69	66	105	103	94	99	93	181	209	199	199	199	236	226	288	260	320	345	374	363	363	341	344	376	392	386	427
29.1667	65	70	82	82	78	104	104	98	102	96	188	217	206	207	206	244	240	302	269	336	361	390	376	384	358	358	388	406	403	440
31.5	71	78	91	92	86	105	108	102	104	99	191	218	209	207	215	260	253	311	279	350	371	406	399	412	371	370	401	417	419	459
33.8333	77	89	102	99	97	116	111	106	107	101	217	231	218	219	228	284	265	325	291	367	391	423	415	436	472	478	433	436	435	477
36.1667	83	95	102	107	102	112	110	104	107	103	214	226	220	222	229	289	270	330	293	370	396	432	421	454	481	486	435	440	443	489
38.5	87	101	110	108	116	123	116	109	114	107	219	237	226	225	237	301	283	344	305	386	411	445	439	480	496	505	455	460	459	505
40.8333	91	103	113	111	118	123	121	110	113	108	223	234	224	223	239	309	289	347	309	382	414	455	443	489	501	512	460	459	465	513
43.1667	96	110	116	118	126	124	123	114	115	112	224	233	226	223	238	315	293	358	314	393	420	464	455	506	509	515	460	464	474	519
45.5	97	109	120	120	131	129	127	121	118	116	226	244	238	230	248	326	309	367	357	406	436	484	469	527	530	528	476	477	490	536
47.8333	102	117	123	127	136	133	129	120	120	119	233	243	251	231	254	333	320	375	361	414	445	493	481	547	536	541	489	486	498	540
50.1667	102	114	121	124	136	132	131	121	119	116	223	244	242	232	247	333	315	375	362	411	441	485	481	549	530	533	487	486	499	539
52.5	103	115	128	128	145	136	132	124	124	122	216	252	241	234	256	336	313	376	368	419	455	498	488	567	548	542	489	490	505	552
54.8333	96	117	124	129	146	136	135	122	124	121	230	245	250	235	252	343	322	386	373	419	454	500	485	574	554	545	497	497	510	549
57.1667	104	121	127	139	152	137	137	128	127	116	227	246	249	236	258	348	328	389	373	426	460	511	502	588	560	549	504	502	515	569
59.5	108	126	131	138	153	143	140	129	131	129	235	253	259	245	263	355	341	395	385	436	476	522	511	607	573	568	516	516	531	585

## Sheet: Figure S8B
Figure S8B. Size distribution of apo-α-syn PFFs (592 particles) and heparin-α-syn fibrils PFFs (611 particles).
Length (nm)	Fraction (%)
	Apo-α-syn PFFs	Heparin-α-syn PFFs
10	0	0.163666
20	4.22297	4.58265
30	14.0203	11.293
40	16.8919	15.0573
50	17.5676	17.3486
60	14.1892	16.6939
70	9.96622	10.802
80	5.40541	10.4746
90	6.41892	5.07365
100	3.37838	2.61866
110	2.19595	2.78232
120	1.18243	1.14566
130	0.844595	0.981997
140	0.844595	0.163666
150	1.18243	0
160	0	0.327332
170	0.675676	0
180	0.168919	0.163666
190	0	0.163666
200	0	0
210	0.506757	0
220	0.337838	0.163666
230	0	0

## Sheet: Figure S8C
Figure S8C. PFFs length of apo-α-syn PFFs and heparin-α-syn PFFs.
Length (nm)
Apo-α-syn PFFs	Heparin-α-syn PFFs
57.3	94.2
44.3	55.5
63.7	74.5
40.2	22.6
65	17.7
94.1	25.3
81.6	19.2
79.5	82.6
77.2	62.4
20.1	123
18.2	91.8
33.8	30.7
49.4	53.7
88.1	33.1
45	55.9
52	99.5
58.6	78.4
24.3	84.6
60.9	47.5
75.7	49.4
34.5	45.3
74.8	117
71.5	37.7
54.1	79.5
37.5	41
15.1	77.5
32.8	57.1
77.8	41.8
36.3	55
55	67.2
63.2	79.8
92.4	187
44.4	78.3
145	59.4
50.6	108
36.3	57.3
29.4	55.2
81.2	75.6
66.3	82.4
60.1	81.9
99.5	66.6
59.9	128
94.6	73.8
124	98.6
92.8	118
45.9	100
172	87.7
48.5	47.7
20.1	44.5
47.2	62.9
29.4	58.4
50.2	58
46.4	55.9
35.3	66.6
55	77.5
24.9	68.7
34.8	56.1
43.4	46.2
61.6	68.7
67	71.8
36	46.2
53.5	58
26.5	58.9
88.3	63.2
74.1	71.2
29.4	64.1
84	54.1
73.6	72.9
111	88.7
91.9	71.8
205	58.7
65.5	105
115	71.7
37.1	40
68.5	46.6
39.4	85
36.4	84.5
45.3	91.4
30.7	79
51.6	34.7
74.3	39.1
31.5	71.1
127	40.2
153	46.5
62.6	178
32	104
65.4	41.6
41.1	43.3
212	43.7
92.4	32.3
27.7	87.2
87.5	81
20.1	77.1
33	88.8
48.6	87.3
206	47.9
60.9	90.8
34	103
80.6	62
20.1	107
87.2	44.9
75.5	43.4
44.7	37.5
45.3	102
123	46.3
39.4	75.4
34.7	42.8
46.5	27.9
42.9	54.7
51.3	35.6
67.1	53.8
28.6	48.9
33.9	77.9
33.6	64.3
38.4	50.4
93	55.8
23.2	75
60.9	54
22.3	86.9
33.3	79.5
32.5	81.5
64.4	53.1
37	40
25.6	44
172	56.1
170	43
49.2	37.1
88.9	49.7
28.7	70.7
34.5	42.5
69.6	58
42.3	40.9
74	100
57.7	95.2
24.2	86.5
45.3	71.7
87	64.8
20.1	67.8
41.5	76.7
33.8	75.5
28	43.1
31.1	38.7
23.5	46.2
60.6	59.1
49.1	47.8
37	65.2
44.7	63.4
49.4	68.7
97.2	31.2
62.7	47.7
47.8	119
61	63.8
85.7	59.8
69.9	71.9
87.8	32.6
34.4	58.1
63.5	51.4
41.5	53.4
74.1	44.9
35.4	52.6
136	40.4
42.1	28.3
37	93.8
21.6	59.5
42.8	50.5
33	48.6
31.3	50.6
24.9	28.3
45.3	74.9
25.8	46.1
51.5	50.2
88.6	38.5
69.4	69.3
55	27.6
77.4	29.7
83.6	25.4
81.1	46.7
81.8	31.7
101	32.5
31.4	52.4
44.5	31.7
21.7	61.1
41.5	42.8
49.1	23.4
47.9	30.4
68.5	61.2
103	21.3
72.1	36
42.9	29
37.4	20.6
79	16.8
51.4	21.3
38.6	29.2
40.8	46.7
73.5	56.4
46.2	70.2
95.4	49.3
52.9	30.8
56.5	59.4
40.8	22.1
43.6	58.8
83.5	54.2
45	32.1
29.1	32
69.6	29
28.3	23.1
49.4	18.9
49.9	47.4
42.8	25.5
24.3	129
54.1	79.5
48.4	84.1
55	73
102	105
56.7	92.9
56.1	44.2
30.5	97
216	58
50.8	26.3
55	60.6
108	17.2
83	63.6
76.3	64.7
49.8	52.7
111	51.4
36.3	45.6
46.9	35.4
49.9	36.7
93	22.7
107	89.7
86.3	57.9
70.5	97.2
115	63.4
73.5	64.6
47.6	50.8
37.4	117
61.8	64.2
47.9	108
54.8	77
44.3	24.6
73.5	31
48.5	65
83.6	37.5
38	37.3
80.5	27.1
60.9	60.8
61.3	75.6
35.4	49.1
55	88.3
45.6	109
50.4	75.3
57.4	72.4
63.2	50.5
91.5	47
97.7	87.4
41.9	64.6
41.5	88.2
51.6	36.3
63.8	56.7
20.4	52.2
42.7	97.6
37.9	58.7
22.2	37.4
36	37.3
22.3	97.8
83.1	50.3
39.5	60.7
97.3	38.4
86.9	43.1
43.1	72.5
68	78.2
99.4	83.3
81.1	60
26	70
83.2	47.6
71.2	22.4
56.4	111
51.8	46.4
69.9	60.6
51.3	62.3
80.8	71.3
30.6	69.8
131	44.2
51	41.3
49.5	111
42.6	99
46	63.4
33.1	77.7
29.7	33.2
61.9	67.5
32	29
46.7	69.3
64.3	65.5
45	57.9
64.3	46.9
51.6	61.7
86.1	75.2
86.9	60.7
65.5	53.3
25.3	35.4
55.8	40.7
56.7	79.1
69.5	59.9
65.5	91.4
53.3	82.7
125	50.8
108	60.9
94.9	38.9
57.9	68.2
63.2	59.5
53.7	159
56.7	128
142	106
34.2	59.2
50.4	76.4
28.5	27.1
67.1	38.2
36.6	27.1
41.8	73.7
57	61.1
103	53
142	74.6
37.2	44.9
34.2	69
55	43.9
69.2	37.7
53.6	71.9
47.2	71.7
126	112
72.7	75.1
86.6	81.7
55	48.8
57.5	55.3
43.7	54.8
58.7	43.1
58.8	58.5
74.1	43.5
34	47.9
98.6	53.5
55.4	42.2
64.3	79
89.2	64
42.1	218
48.9	55.9
49.7	110
91.1	45.8
27.9	55.4
51.5	34.2
71.3	55.9
49.6	81.6
20	88.3
26.6	62.5
90.8	60.1
62	33.2
41.2	48.7
92.1	76
31	83.4
74.4	40.7
56.8	76.9
41.8	40.9
98.2	36.6
43.7	65
55.2	55.4
54.8	52.5
56.8	46
45.9	84.9
145	60.8
74.4	41.3
48.5	37.3
54.3	52.9
63.7	45.4
34.7	42.5
23.3	55.4
107	47.4
108	32
50.1	27.9
42.9	38.3
44.1	75.4
70.8	98.8
115	80.3
45.6	48.9
46.2	84
64.3	54.6
147	55.6
33.3	26.2
82.9	23.7
113	38.3
41.8	35.8
38.9	25.6
122	35.8
64.5	92.5
62.4	39.5
63.3	54.1
94	36.6
67.7	55
52.6	48.4
53.1	36.4
63.7	47.7
29.6	30.4
135	28
35.9	40.6
56.1	21.9
43.1	30.8
83.2	33
62.1	26.3
37.7	27.9
59.1	24.3
67.9	31.7
102	30.3
48.7	30.7
52.7	31.6
30.3	47.4
52.2	26.2
224	41.8
69.9	32.9
71.9	62.5
26	37.7
33.6	36.3
82.8	41
45.4	26.3
58.7	43.7
57.8	55.4
56.9	41.1
67.4	45.4
52.2	73.6
183	73.7
106	105
89.5	64.5
92.2	64.2
54.1	30.3
35.8	78.9
63.2	109
38	53.3
47.5	76.5
42	46.6
22.5	37.2
135	56.8
48.9	73
83	32.3
67.7	34.4
149	79.7
128	68
26.6	31.7
31.8	26.6
67.5	105
37.4	47.4
59.9	46.7
54.3	57.1
49.4	56.7
104	85.4
58.4	57.1
41.8	96.6
26	140
52.8	39.8
40	62.1
41.2	49.6
49	57.5
35.8	55.4
60.3	39.6
88.9	58.2
103	26.5
69.5	24.7
45	52.4
32.9	68.1
107	84.7
61.2	57.1
44.2	47.4
53.6	28.9
37.2	52.5
29.8	84.9
100	39.3
32.9	51.1
33.6	71.3
42.1	60.6
63.4	32.6
85.7	52.9
41.2	120
66.6	82.4
67.1	38
33.5	108
33.7	75.2
153	80.1
81.8	35.4
65.8	66.1
46.1	60.7
39.1	74.1
95.6	54.8
101	66.2
37.2	55.2
33.7	52.7
109	46.4
70.1	45
115	42.2
47.9	86.9
171	125
94.6	59.7
40.2	47.7
54.4	92.6
32.3	92
57	28.9
48.8	66.9
72.8	61.2
64.3	67.1
49.7	39
45.4	38.9
64.5	45.7
47.4	41.1
38	59.5
29.1	53.7
39.3	73.1
27.7	52.2
45.4	99.5
106	67.9
32.9	67.7
94.8	76.7
63.2	73.6
59	77.4
54.4	60.7
35.6	69.7
51.3	89.9
73	75.9
31	64.7
57	77.5
43.1	50.3
105	62.7
103	125
36.8	88.4
101	22.7
28.4	72
33	38.7
29.6	40.5
68.6	70.9
44.2	47.7
91.3	38.9
83.8	43.6
33.1	44.1
42.9	55.5
60.6	50.4
83.9	80.6
36.2	70.7
71.4	111
152	46.1
80.7	49.8
71.8	47.9
41.6	112
61.9	83.8
39.5	74.8
47.5	75.3
61.9	89.5
43.7	82.9
26.4	55.9
61.9	62.9
64.6	63.2
50.4	53.3
39.3	72.3
50.3	164
30.7	51.4
87.7	69.4
70.2	46.7
56.8	52.9
54.8	21.7
37.1	14.5
30.4	67.9
44.2	92.2
44.9	94.1
27.5	39.1
21.1	20.1
93.8	56.2
32.6	70.5
59.2	77.5
70	75.6
40.9	39.6
51.7	133
68.5	119
76.5	44
39.4	65
24.3	33.6
28.9	77.7
45	61.2
38.4	30.7
49.7	71.2
29.2	94.9
34.3	30.7
28.7	18.8
47.9	45
30.5	49.6
38.7	51.6
72.1	48.9
42.4	74.5
45.7	38.4
44.2	47.4
33.7	42.8
	37.5
	45.4
	53.2
	29.8
	25.6
	59.7
	19.2
	26.6
	40.5
	26.4
	34.4
	25.1
	19.6
	19
	20.8
	54.3
	28.9
	47.5
	22.5

## Sheet: Figure S8D
Figure S8D. Amounts of apo-α-syn PFFs and heparin-α-syn PFFs.
Apo-α-syn PFFs	Heparin-α-syn PFFs
201	209
195	204
196	198

## Sheet: Figure S9A
Figure S9A. Heparin-α-syn complex fibrils show attenuated neuropathology. Quantification of the pS129 intensity normalized to MAP2 intensity.
pS129/MAP2
PBS	α-Syn monomer	Apo-α-syn PFFs	Heparin-α-syn PFFs	Apo-α-syn PFFs + Heparin
0.000469863	0.000192912	0.0154351	0.00472593	0.0112281
0.000407174	0.000730085	0.0177604	0.0104931	0.00543251
0.000221089	0.000741627	0.0134127	0.0123578	0.00525835
0.000173777	0.000200026	0.0234218	0.0268446	0.00705888
0.000422756	0.000354711	0.025352	0.00541149	0.00694205
0.000359886	0.000303882	0.0447574	0.00627312	0.00474618
0.000619831	0.000169444	0.0313949	0.00811999	0.00399891
0.000663011	0.000332825	0.0404546	0.00548656	0.00632695
0.000549529	0.000441507	0.0259415	0.0147351	0.008945
0.000212979	0.000395413	0.0285344	0.0134521	0.007184
0.000303744	0.000432742	0.0252975	0.0195507	0.013273
0.00110634	0.000383938	0.031232	0.0129483	0.012753
0.000325142	0.000402612	0.0335339	0.0146003	0.011837
0.000364858	0.000232872	0.0252881	0.0172797	0.011107
0.000461267	0.00065914	0.039306	0.0119523	0.037666
0.000570835	0.000328849	0.0263357	0.0189032	0.032232
0.000623909	0.00014905	0.0258067	0.017793	0.018524
0.000747091	0.000203558	0.0223737	0.0154272	0.004855
0.000300606	0.000349855	0.0297098	0.0126685	0.006502
0.000626959	0.000252122	0.0234303	0.0139758	0.011694
0.000417708	0.000285269	0.0260085	0.0190599	0.003118
0.00036649	0.000469799	0.0191321	0.0194994	0.011606
0.000405807	0.000277816	0.0255737	0.0224152	0.009663
0.00072671	0.000614665	0.021335	0.0396232	0.018341

## Sheet: Figure S9B
Figure S9B. Heparin-α-syn complex fibrils show attenuated neuropathology. Quantification of the bound α-syn intensity normalized to MAP2 intensity.
α-Syn/MAP2
PBS	α-Syn monomer	Apo-α-syn PFFs	Heparin-α-syn PFFs
0.00033	0.000114	2.21677	0.7601
0.000119	0.000302	1.79701	0.74256
4.21e-05	0.000212	1.65679	0.342311
0.000421	0.000658	1.28598	0.477056
0.00031	0.000465	1.94931	0.641359
0.000121	0.001139	1.75395	0.83275
9.06e-05	0.002332	2.56761	0.659
6.26e-05	0.000327	2.48234	0.332928
0.000167	0.00068	2.73376	0.675712
4.13e-05	0.00041	1.5667	0.570134
0.000175	0.000759	1.23483	0.674431
8.69e-05	0.000736	1.6165	0.718142
0.000218	0.000638	1.36288	0.671215
0.000116	0.001751	3.16033	0.704172
8.42e-05	0.000211	2.04848	0.425917
5.78e-05	0.000395	3.09728	0.589161
0.000458	0.001114	3.02059	0.859617
0.000253	0.000733	2.64213	0.862977
0.000347	0.001	2.95906	0.712714
0.000258	0.000452	1.91423	0.731629
0.000152	0.000205	2.33861	0.69705
0.00018	0.000606	2.03529	0.953888
9.79e-05	0.000343	3.08346	1.03284
0.000165	0.000176	1.28729	0.608115

## Sheet: Figure S10A
Figure S10A. ThT assay for α-syn alone or in the presence of 0.1 mol% apo-α-syn PFFs, 0.5 mol% apo-α-syn PFFs, 0.1 mol% heparin-α-syn PFFs, and 0.5 mol% heparin-α-syn PFFs, respectively.
Data of ThT kinetic assay:
Time (h)	0% PFFs			0.1% Apo-α-syn PFFs			0.5% Apo-α-syn PFFs			0.1% Heparin-α-syn PFFs			0.5% Heparin-α-syn PFFs
0	21	19	23	26	26	23	41	41	41	22	24	26	32	30	32
1.03889	18	21	18	36	36	36	88	90	97	19	22	19	27	29	28
2.07778	17	20	14	41	45	45	166	176	173	18	17	19	29	26	29
3.11667	20	17	16	56	62	61	305	358	338	19	21	22	26	27	29
4.15556	15	16	17	78	100	91	527	594	596	18	18	20	28	29	27
5.19444	16	16	17	120	151	141	820	798	839	18	15	25	27	30	25
6.23333	17	18	18	162	249	219	1254	1146	1174	21	20	20	29	29	30
7.27222	18	17	19	293	414	363	1603	1569	1436	19	19	19	26	27	29
8.31111	20	22	18	464	623	460	1446	1823	1855	16	22	18	28	32	31
9.35	22	20	19	586	685	657	1720	2087	1869	17	17	19	32	30	31
10.3889	21	20	22	806	1028	847	1851	1951	2046	19	18	25	30	31	33
11.4278	26	25	26	1170	1428	1131	1970	2059	2171	21	24	24	28	31	36
12.4667	29	26	22	1674	1707	1401	2048	2100	2211	24	27	27	34	37	48
13.5056	25	26	22	1542	1604	1558	2122	2160	2256	35	39	34	48	57	73
14.5444	28	30	26	1717	1790	1735	2189	2228	2323	57	64	45	70	86	107
15.5833	31	30	22	1848	1842	1844	2206	2252	2359	103	114	66	106	142	189
16.6222	27	37	32	1924	1925	1928	2262	2277	2395	180	208	124	199	261	316
17.6611	38	37	30	1964	1949	1846	2255	2255	2392	309	365	207	332	441	516
18.7	40	39	34	1970	1959	1864	2253	2242	2386	489	551	344	580	713	814
19.7389	42	42	38	2018	2025	1941	2297	2298	2449	712	758	515	740	857	973
20.7778	46	45	39	2031	2047	1955	2305	2297	2454	930	932	707	996	1059	1196
21.8167	45	48	42	2038	2055	1975	2323	2304	2484	1120	1087	871	1346	1410	1568
22.8556	47	51	45	2015	2040	1947	2300	2264	2447	1253	1219	995	1575	1616	1831
23.8944	51	55	45	2056	2075	1998	2348	2323	2502	1392	1316	1117	1953	1901	2084
24.9333	52	58	49	2099	2110	2034	2340	2335	2510	1483	1399	1208	2110	2029	2284
25.9722	53	58	47	2071	2082	2016	2342	2322	2503	1540	1425	1270	2279	2122	2393
27.0111	49	54	55	2093	2103	2031	2339	2335	2508	1591	1472	1330	2376	2189	2470
28.05	57	62	58	2102	2107	2036	2334	2319	2520	1631	1523	1389	2456	2232	2550
29.0889	64	62	59	2125	2142	2061	2372	2361	2539	1700	1568	1458	2528	2317	2617
30.1278	65	68	62	2150	2148	2085	2364	2354	2546	1717	1589	1489	2574	2336	2649
31.1667	67	72	64	2139	2140	2071	2398	2363	2568	1745	1608	1524	2600	2372	2668
32.2056	71	71	67	2162	2148	2099	2383	2360	2550	1770	1643	1561	2622	2389	2715
33.2444	74	75	70	2183	2151	2091	2392	2364	2564	1790	1657	1580	2646	2415	2744
34.2833	74	78	75	2092	2139	2076	2365	2352	2537	1788	1654	1589	2637	2397	2733
35.3222	76	76	76	2134	2149	2077	2385	2368	2557	1789	1673	1595	2661	2392	2742
36.3611	76	78	77	2145	2140	2092	2379	2354	2551	1792	1677	1621	2671	2408	2761
37.4	83	83	80	2155	2183	2101	2449	2404	2612	1824	1690	1638	2695	2460	2763
38.4389	82	81	80	2161	2135	2071	2391	2348	2562	1819	1696	1647	2718	2440	2778
39.4778	83	82	79	2145	2149	2092	2395	2363	2550	1832	1702	1666	2713	2447	2775
40.5167	86	85	86	2140	2157	2103	2407	2389	2582	1823	1697	1657	2718	2455	2764

## Sheet: Figure S10B
Figure S10B. The lag time of apo-α-syn PFFs seeded aggregation and heparin-α-syn PFFs seeded aggregation.
Lag Time (h)
0% PFFs	0.1% Apo-α-syn PFFs	0.5% Apo-α-syn PFFs	0.1% Heparin-α-syn PFFs	0.5% Heparin-α-syn PFFs
16.781	8.60635	1.8441	18.2533	19.3312
15.7134	7.69148	3.57405	17.7478	18.5331
18.9469	8.35494	2.74902	18.8069	18.4706

## Sheet: Figure S10C
Figure S10C. The max fluorescence intensity of apo-α-syn PFFs seeded aggregation and heparin-α-syn PFFs seeded aggregation.
0% PFFs	0.1% Apo-α-syn PFFs	0.5% Apo-α-syn PFFs	0.1% Heparin-α-syn PFFs	0.5% Heparin-α-syn PFFs
99.17	2104	2358	1781	2669
89.47	2110	2320	1650	2413
93.28	2047	2514	1605	2745

## Sheet: Figure S10D
Figure S10D. The hill slope of apo-α-syn PFFs seeded aggregation and heparin-α-syn PFFs seeded aggregation.
Hill slope (h-1)
0% PFFs	0.1% Apo-α-syn PFFs	0.5% Apo-α-syn PFFs	0.1% Heparin-α-syn PFFs	0.5% Heparin-α-syn PFFs
0.05134	0.2063	0.1387	0.1882	0.1924
0.06292	0.1895	0.2116	0.183	0.1889
0.06232	0.1912	0.1563	0.1627	0.1812

[truncated: 1 more sheets: Figure S11C]
